# Supplementary material for: Assessment of Diaphragm in Hemiplegic Patients after Stroke with Ultrasound and Its Correlation of Extremity Motor and Balance Function
Source: Brain Sci. 2022 Jul 4;12(7):882. doi: 10.3390/brainsci12070882 (PMC9313444; doi:10.3390/brainsci12070882)
Supplement: Supplementary file 1 [file brainsci-12-00882-s001.zip]

Archive with 1 entries (1 files):
- brainsci-1762965-supplementary.pdf
